# Supplementary material for: Immune Checkpoint Pathway Expression in Lymphocyte Subpopulations in Patients with Common Variable Immunodeficiency and Chronic Lymphocytic Leukemia
Source: Cancers (Basel). 2023 Oct 28;15(21):5184. doi: 10.3390/cancers15215184 (PMC10649987; doi:10.3390/cancers15215184)
Supplement: Supplementary file 1 [file cancers-15-05184-s001.zip]

Archive with 1 entries (1 files):
- cancers-2572221-supplementary.pdf
